# Supplementary material for: Effective Noninvasive Zygosity Determination by Maternal Plasma Target Region Sequencing
Source: PLoS One. 2013 Jun 10;8(6):e65050. doi: 10.1371/journal.pone.0065050 (PMC3677919; doi:10.1371/journal.pone.0065050)
Supplement: Table S3 — Information about the 4524 autosomal SNP loci. (XLS) [file pone.0065050.s005.xls]

## Sheet: snp
Chromosome	Site	rs ID	MAF
chr1	1447325	rs6690515	0.5
chr1	2390331	rs10910077	0.5
chr1	2786145	rs1563469	0.5
chr1	4227634	rs4468133	0.5
chr1	4929802	rs7512035	0.5
chr1	5218601	rs9439511	0.5
chr1	5222269	rs10915363	0.5
chr1	11951626	rs1321073	0.5
chr1	11952627	rs12749498	0.5
chr1	12067044	rs7550536	0.5
chr1	14440020	rs12026462	0.5
chr1	14852370	rs12759765	0.5
chr1	14910920	rs6685406	0.5
chr1	14999190	rs4661295	0.5
chr1	18300253	rs1192549	0.5
chr1	18305387	rs1192629	0.5
chr1	19169968	rs12567264	0.5
chr1	20838219	rs490416	0.5
chr1	21889016	rs3767154	0.5
chr1	23068210	rs12043268	0.5
chr1	25222379	rs6663310	0.5
chr1	30290295	rs1579931	0.5
chr1	31206806	rs3795437	0.5
chr1	31494475	rs10753242	0.5
chr1	37480144	rs3753776	0.5
chr1	37485788	rs822854	0.5
chr1	37580702	rs215759	0.5
chr1	37912778	rs16824158	0.5
chr1	38017390	rs6426023	0.5
chr1	40145297	rs6703320	0.5
chr1	42106935	rs11210508	0.5
chr1	43856548	rs839756	0.5
chr1	43858937	rs1762343	0.5
chr1	44230258	rs10890279	0.5
chr1	44230885	rs3791045	0.5
chr1	44938354	rs10890305	0.5
chr1	53642449	rs3102047	0.5
chr1	55085499	rs11206396	0.5
chr1	55251452	rs2270001	0.5
chr1	59363619	rs11207325	0.5
chr1	62652358	rs12120440	0.5
chr1	63483169	rs11208089	0.5
chr1	63483437	rs11208090	0.5
chr1	63484407	rs7543513	0.5
chr1	63486078	rs13375732	0.5
chr1	63488228	rs4915866	0.5
chr1	72081882	rs11209804	0.5
chr1	80352287	rs1952019	0.5
chr1	82006908	rs4469751	0.5
chr1	82670881	rs1144347	0.5
chr1	84571005	rs2642186	0.5
chr1	84667452	rs603939	0.5
chr1	85245077	rs4907002	0.5
chr1	86072408	rs11578464	0.5
chr1	86129674	rs821386	0.5
chr1	87988705	rs10782601	0.5
chr1	88253798	rs7545837	0.5
chr1	89137459	rs4457557	0.5
chr1	90860965	rs10801810	0.5
chr1	95408920	rs1146460	0.5
chr1	95484818	rs12408845	0.5
chr1	97286347	rs480547	0.5
chr1	99005684	rs4950130	0.5
chr1	99032589	rs1434369	0.5
chr1	101669928	rs1041312	0.5
chr1	102608577	rs2022858	0.5
chr1	102846133	rs4142739	0.5
chr1	103009189	rs12026587	0.5
chr1	105195135	rs11184242	0.5
chr1	107330558	rs11184988	0.5
chr1	107812096	rs11185078	0.5
chr1	110784219	rs814324	0.5
chr1	115389709	rs360603	0.5
chr1	116222970	rs10923168	0.5
chr1	118099243	rs10489818	0.5
chr1	119589343	rs17023164	0.5
chr1	153425072	rs3125230	0.5
chr1	153794996	rs6427298	0.5
chr1	158049646	rs11264902	0.5
chr1	159500338	rs4656836	0.5
chr1	159501125	rs2028933	0.5
chr1	160344185	rs932746	0.5
chr1	161492448	rs12117125	0.5
chr1	161671995	rs6668534	0.5
chr1	164279030	rs6668626	0.5
chr1	164401570	rs2634995	0.5
chr1	164931122	rs10127532	0.5
chr1	165349087	rs965743	0.5
chr1	165988813	rs1867554	0.5
chr1	168900288	rs2900884	0.5
chr1	176205908	rs3962371	0.5
chr1	176209797	rs7535769	0.5
chr1	176241018	rs191606	0.5
chr1	176289736	rs1008736	0.5
chr1	179371973	rs4651025	0.5
chr1	179383128	rs4400577	0.5
chr1	179410245	rs6693627	0.5
chr1	179413542	rs10913765	0.5
chr1	180632617	rs2331626	0.5
chr1	180644569	rs3856058	0.5
chr1	180661174	rs3843278	0.5
chr1	181791224	rs486157	0.5
chr1	181807611	rs644310	0.5
chr1	184466179	rs4651213	0.5
chr1	184755181	rs861615	0.5
chr1	189593725	rs12127003	0.5
chr1	189612335	rs534695	0.5
chr1	189616777	rs493012	0.5
chr1	189625415	rs571518	0.5
chr1	189627367	rs487498	0.5
chr1	189629195	rs539147	0.5
chr1	189630140	rs563323	0.5
chr1	189636930	rs476454	0.5
chr1	189667459	rs485028	0.5
chr1	189672228	rs980798	0.5
chr1	189680603	rs7538064	0.5
chr1	189685497	rs10919620	0.5
chr1	189688228	rs10733059	0.5
chr1	190647315	rs6678095	0.5
chr1	190916636	rs10920846	0.5
chr1	192742863	rs10921260	0.5
chr1	194022745	rs7417488	0.5
chr1	196115993	rs10922043	0.5
chr1	196705520	rs742855	0.5
chr1	200162783	rs2885821	0.5
chr1	201563666	rs484034	0.5
chr1	201642759	rs1889942	0.5
chr1	202045985	rs9427478	0.5
chr1	203689936	rs4951112	0.5
chr1	205072317	rs10900447	0.5
chr1	205339119	rs6661074	0.5
chr1	208165417	rs684431	0.5
chr1	208216117	rs2281913	0.5
chr1	208529326	rs10863708	0.5
chr1	209233764	rs7526754	0.5
chr1	210979138	rs7523467	0.5
chr1	211142741	rs4951695	0.5
chr1	214312495	rs7535649	0.5
chr1	216633635	rs6687745	0.5
chr1	216796762	rs4567343	0.5
chr1	216798830	rs1414530	0.5
chr1	216832989	rs10779271	0.5
chr1	217932305	rs4269826	0.5
chr1	219931584	rs4846588	0.5
chr1	220286982	rs11118496	0.5
chr1	224908366	rs1436175	0.5
chr1	225510641	rs1532771	0.5
chr1	226730436	rs4653450	0.5
chr1	229468030	rs151470	0.5
chr1	230854141	rs4028824	0.5
chr1	230855071	rs7549009	0.5
chr1	230855732	rs7520847	0.5
chr1	230860596	rs7548604	0.5
chr1	230867673	rs4846868	0.5
chr1	230978726	rs11122616	0.5
chr1	232330619	rs10752796	0.5
chr1	233023673	rs9424605	0.5
chr1	233570725	rs4649316	0.5
chr1	234128271	rs6672824	0.5
chr1	234132094	rs4920165	0.5
chr1	234132924	rs7542991	0.5
chr1	236102226	rs10803159	0.5
chr1	236496345	rs12049174	0.5
chr1	239883616	rs6694220	0.5
chr1	239885810	rs1431721	0.5
chr1	240865275	rs4128865	0.5
chr1	243039768	rs10926901	0.5
chr1	244498748	rs12031783	0.5
chr1	245866511	rs3737918	0.5
chr1	246006622	rs4654134	0.5
chr10	144847	rs11253478	0.5
chr10	2022700	rs11250973	0.5
chr10	2591260	rs7358095	0.5
chr10	2993334	rs11251597	0.5
chr10	4340561	rs12415713	0.5
chr10	5413634	rs6601952	0.5
chr10	6972058	rs2490693	0.5
chr10	7056016	rs4747385	0.5
chr10	8199115	rs3847418	0.5
chr10	8211676	rs4749669	0.5
chr10	9012053	rs10905493	0.5
chr10	10785439	rs10752202	0.5
chr10	11545916	rs17150471	0.5
chr10	12131081	rs3740015	0.5
chr10	13160258	rs10796026	0.5
chr10	14438643	rs650810	0.5
chr10	17341721	rs243281	0.5
chr10	17344416	rs427851	0.5
chr10	20088859	rs2150599	0.5
chr10	21137820	rs4261191	0.5
chr10	23431872	rs7094630	0.5
chr10	23769904	rs12767397	0.5
chr10	23785362	rs4748902	0.5
chr10	25342586	rs7911863	0.5
chr10	28121137	rs11006736	0.5
chr10	28187850	rs11006765	0.5
chr10	28189627	rs11006766	0.5
chr10	29854926	rs6481616	0.5
chr10	29865078	rs973286	0.5
chr10	31170226	rs4749635	0.5
chr10	31178238	rs2029741	0.5
chr10	31182565	rs3006597	0.5
chr10	31185576	rs2934633	0.5
chr10	31194299	rs2934640	0.5
chr10	31390127	rs1891621	0.5
chr10	36227387	rs1819748	0.5
chr10	36307930	rs10764068	0.5
chr10	45624236	rs1832576	0.5
chr10	47614961	rs7903300	0.5
chr10	53657784	rs11597034	0.5
chr10	53680124	rs1937686	0.5
chr10	60164560	rs11006137	0.5
chr10	61494123	rs1171583	0.5
chr10	61512057	rs1171594	0.5
chr10	61522319	rs9943397	0.5
chr10	63708007	rs10994981	0.5
chr10	64219000	rs12220488	0.5
chr10	67125056	rs4146545	0.5
chr10	68042134	rs4607959	0.5
chr10	68051822	rs10762049	0.5
chr10	68054025	rs10762050	0.5
chr10	71676400	rs3793830	0.5
chr10	72030784	rs10762355	0.5
chr10	72902249	rs10740367	0.5
chr10	73456537	rs7094749	0.5
chr10	77534253	rs11001496	0.5
chr10	77989621	rs12161684	0.5
chr10	78621850	rs10740459	0.5
chr10	79464078	rs1609790	0.5
chr10	80316909	rs2007542	0.5
chr10	81789587	rs11201269	0.5
chr10	81793094	rs11201292	0.5
chr10	83187541	rs11189844	0.5
chr10	86856125	rs11201367	0.5
chr10	89418253	rs2755425	0.5
chr10	92305916	rs4933189	0.5
chr10	93648533	rs7903827	0.5
chr10	95386207	rs2785137	0.5
chr10	100353014	rs7084096	0.5
chr10	102734778	rs4919510	0.5
chr10	102750783	rs3740487	0.5
chr10	107766229	rs10786901	0.5
chr10	108305411	rs7920576	0.5
chr10	108408106	rs11192994	0.5
chr10	108410585	rs11192998	0.5
chr10	108495847	rs2756242	0.5
chr10	108497819	rs2756249	0.5
chr10	108500732	rs9325521	0.5
chr10	108513688	rs10884356	0.5
chr10	108514361	rs11193038	0.5
chr10	108523324	rs1338760	0.5
chr10	110585513	rs11194275	0.5
chr10	111261139	rs10884795	0.5
chr10	111261278	rs7088966	0.5
chr10	112542865	rs12254016	0.5
chr10	113534724	rs10749099	0.5
chr10	115289375	rs4261225	0.5
chr10	115559458	rs4918873	0.5
chr10	115559478	rs4918874	0.5
chr10	119473576	rs2182096	0.5
chr10	120175019	rs4752158	0.5
chr10	124459139	rs11813597	0.5
chr10	127824919	rs10794060	0.5
chr10	127952865	rs7903550	0.5
chr10	127956996	rs4962331	0.5
chr10	128597733	rs9422853	0.5
chr10	129489905	rs4237483	0.5
chr10	129490259	rs4751471	0.5
chr10	129650650	rs583103	0.5
chr10	130149405	rs1857385	0.5
chr10	130151410	rs4348813	0.5
chr10	130750961	rs10764834	0.5
chr10	132345497	rs4750814	0.5
chr10	133829719	rs4880224	0.5
chr11	2087727	rs10840297	0.473118
chr11	2087911	rs4930031	0.473118
chr11	2088229	rs4930032	0.274194
chr11	2089861	rs10840299	0.483871
chr11	2090336	rs6578973	0.483871
chr11	2090456	rs7130222	0.252688
chr11	2092983	rs10840303	0.268817
chr11	2095799	rs6578975	0.252688
chr11	2095968	rs6578976	0.247312
chr11	2096707	rs4930034	0.274194
chr11	2097954	rs7482782	0.241935
chr11	2101283	rs11600952	0.241935
chr11	2101345	rs11602585	0.241935
chr11	2101804	rs6578977	0.241935
chr11	2104138	rs7925655	0.489247
chr11	2107107	rs11042545	0.215054
chr11	2107122	rs12418686	0.209677
chr11	2107655	rs12575480	0.215054
chr11	2108072	rs7924768	0.483871
chr11	2108794	rs12575785	0.215054
chr11	2110067	rs7939857	0.263441
chr11	2111124	rs7926909	0.290323
chr11	2111531	rs7932949	0.473118
chr11	2113931	rs4930038	0.424731
chr11	2114571	rs4244807	0.446237
chr11	2117403	rs11042594	0.430108
chr11	2121369	rs10840356	0.430108
chr11	2126229	rs4601751	0.430108
chr11	2130838	rs10770098	0.430108
chr11	2136605	rs868330	0.430108
chr11	2136794	rs868331	0.430108
chr11	2138139	rs6578985	0.430108
chr11	2138152	rs6578986	0.430108
chr11	2140255	rs7115054	0.430108
chr11	2140929	rs11042699	0.430108
chr11	2140946	rs11042700	0.430108
chr11	2141586	rs6578987	0.424731
chr11	2141603	rs4341514	0.430108
chr11	2145768	rs7113485	0.424731
chr11	2150444	rs2585	0.419355
chr11	2156213	rs734351	0.231183
chr11	2156536	rs3213225	0.231183
chr11	2157044	rs3213221	0.231183
chr11	2167543	rs1003483	0.344086
chr11	2167981	rs2239681	0.408602
chr11	2169014	rs10770125	0.344086
chr11	2169884	rs3741205	0.413978
chr11	2170143	rs1004446	0.231183
chr11	2171601	rs4320932	0.424731
chr11	2173447	rs7924316	0.33871
chr11	2186335	rs2070762	0.376344
chr11	2197148	rs4930046	0.204301
chr11	2198418	rs11042978	0.204301
chr11	2200329	rs11564710	0.236559
chr11	2204288	rs11043007	0.274194
chr11	2205892	rs7396243	0.268817
chr11	2207209	rs11564703	0.274194
chr11	2219962	rs3922756	0.209677
chr11	2222815	rs12270978	0.413978
chr11	2230887	rs11603281	0.365591
chr11	2231273	rs10840595	0.419355
chr11	2232553	rs12419620	0.419355
chr11	2235590	rs12803147	0.419355
chr11	2235973	rs10840608	0.397849
chr11	2237567	rs4930051	0.473118
chr11	2240416	rs7480235	0.483871
chr11	2241215	rs11606404	0.451613
chr11	2241272	rs11021732	0.451613
chr11	2241321	rs10765826	0.462366
chr11	2242540	rs11604893	0.451613
chr11	2242612	rs10831570	0.365591
chr11	2244181	rs7483211	0.365591
chr11	2249238	rs4930057	0.365591
chr11	2249973	rs10765840	0.360215
chr11	2253079	rs7949253	0.392473
chr11	2256031	rs10765849	0.462366
chr11	2256281	rs11564688	0.435484
chr11	2260854	rs11021859	0.478495
chr11	2261338	rs11021861	0.354839
chr11	2269190	rs11021918	0.354839
chr11	2269704	rs7949152	0.451613
chr11	2281231	rs2074013	0.467742
chr11	2282254	rs10741560	0.424731
chr11	2284928	rs16928049	0.462366
chr11	2286454	rs7936109	0.446237
chr11	2288803	rs2285567	0.451613
chr11	2292969	rs11022026	0.451613
chr11	2294415	rs7396526	0.478495
chr11	2294715	rs11022045	0.467742
chr11	2295129	rs11022046	0.467742
chr11	2297615	rs4930068	0.473118
chr11	2298259	rs4929971	0.467742
chr11	2300181	rs10741561	0.478495
chr11	2301198	rs7478847	0.478495
chr11	2302734	rs4930073	0.473118
chr11	2303296	rs10831695	0.467742
chr11	2303558	rs10765897	0.478495
chr11	2303867	rs10831697	0.467742
chr11	2303881	rs10831698	0.467742
chr11	2304088	rs10765899	0.478495
chr11	2306026	rs10831706	0.5
chr11	5144407	rs7103864	0.489247
chr11	5145686	rs11035774	0.397849
chr11	5146117	rs12221996	0.403226
chr11	5149332	rs2499948	0.397849
chr11	5151516	rs2499949	0.376344
chr11	5153261	rs2472530	0.38172
chr11	5156030	rs2499951	0.38172
chr11	5160096	rs2472528	0.5
chr11	5162024	rs2472527	0.392473
chr11	5167125	rs2472523	0.419355
chr11	5172398	rs7482505	0.462366
chr11	5175477	rs7940626	0.408602
chr11	5176020	rs4910715	0.403226
chr11	5190030	rs10160444	0.22043
chr11	5192095	rs7481262	0.215054
chr11	5193338	rs10768633	0.204301
chr11	5194180	rs10742559	0.225806
chr11	5194616	rs4910721	0.365591
chr11	5196450	rs11036090	0.33871
chr11	5198595	rs6578559	0.349462
chr11	5200415	rs10837508	0.349462
chr11	5206956	rs7112782	0.209677
chr11	5208018	rs6578568	0.209677
chr11	5208174	rs7939206	0.284946
chr11	5208393	rs7939459	0.209677
chr11	5209105	rs7479475	0.209677
chr11	5209155	rs7482378	0.209677
chr11	5209592	rs11602279	0.209677
chr11	5209992	rs7928916	0.209677
chr11	5210144	rs6578570	0.209677
chr11	5213276	rs7938161	0.284946
chr11	5213465	rs7951329	0.209677
chr11	5221825	rs11036212	0.467742
chr11	5222379	rs7937649	0.489247
chr11	5223750	rs9667878	0.478495
chr11	5223920	rs11036227	0.241935
chr11	5224660	rs6421047	0.483871
chr11	5228143	rs7484061	0.236559
chr11	5228708	rs10837582	0.311828
chr11	5229196	rs10837584	0.311828
chr11	5230302	rs7935470	0.5
chr11	5231897	rs10837593	0.478495
chr11	5232573	rs11036275	0.473118
chr11	5233643	rs6578583	0.478495
chr11	5234587	rs7481232	0.494624
chr11	5236417	rs7945118	0.494624
chr11	5243757	rs7930833	0.494624
chr11	5244404	rs10837628	0.306452
chr11	5245507	rs10768682	0.489247
chr11	5246512	rs7110263	0.467742
chr11	5248641	rs10742583	0.478495
chr11	5248770	rs10742584	0.360215
chr11	5249004	rs11036364	0.408602
chr11	5250168	rs7936823	0.241935
chr11	5252251	rs6578588	0.22043
chr11	5255912	rs3813727	0.215054
chr11	5256647	rs7948668	0.215054
chr11	5258038	rs10837643	0.215054
chr11	5258162	rs4320977	0.209677
chr11	5258490	rs4283007	0.209677
chr11	5258592	rs4402323	0.209677
chr11	5258827	rs4910543	0.209677
chr11	5258989	rs4910736	0.209677
chr11	5259727	rs2105819	0.209677
chr11	5260458	rs968857	0.209677
chr11	5260576	rs968856	0.209677
chr11	5261239	rs10768687	0.215054
chr11	5268797	rs10488676	0.204301
chr11	5269343	rs916111	0.204301
chr11	5273147	rs2855126	0.204301
chr11	5273541	rs2255519	0.204301
chr11	5276818	rs2011051	0.209677
chr11	5277078	rs2855123	0.209677
chr11	5277236	rs2855122	0.209677
chr11	5284978	rs4348933	0.209677
chr11	5287290	rs4910740	0.209677
chr11	5287935	rs7481986	0.209677
chr11	5291532	rs3759071	0.209677
chr11	5308728	rs11036634	0.247312
chr11	5310150	rs4910743	0.252688
chr11	5311063	rs11036644	0.252688
chr11	5312401	rs4601817	0.268817
chr11	5317553	rs10837767	0.231183
chr11	5318380	rs3888708	0.295699
chr11	5322737	rs10837771	0.236559
chr11	5328420	rs3898916	0.215054
chr11	5332443	rs7926089	0.403226
chr11	5332754	rs12365420	0.413978
chr11	5333124	rs7930548	0.408602
chr11	5333177	rs7948238	0.408602
chr11	5333729	rs7945886	0.408602
chr11	5333923	rs10837791	0.38172
chr11	5333954	rs4910744	0.430108
chr11	5334488	rs4910745	0.408602
chr11	5335664	rs11036762	0.408602
chr11	5335689	rs11036763	0.397849
chr11	5335890	rs11036764	0.408602
chr11	5335943	rs11036766	0.408602
chr11	5336267	rs10837794	0.403226
chr11	5338000	rs3902049	0.403226
chr11	5706523	rs3802981	0.5
chr11	7190928	rs7112774	0.5
chr11	8095414	rs7102305	0.5
chr11	8132885	rs1569128	0.5
chr11	8222286	rs4636658	0.5
chr11	9924436	rs11042540	0.5
chr11	10178845	rs7928170	0.5
chr11	13255538	rs7107711	0.5
chr11	13783230	rs1816775	0.5
chr11	14253139	rs6486184	0.5
chr11	15937067	rs11023779	0.5
chr11	17237481	rs12226898	0.370968
chr11	17241866	rs11024201	0.370968
chr11	17260116	rs12577525	0.451613
chr11	17260867	rs10832749	0.370968
chr11	17266259	rs17473243	0.451613
chr11	17267926	rs7111505	0.370968
chr11	17273383	rs11024218	0.370968
chr11	17285683	rs10832753	0.370968
chr11	17296463	rs214091	0.435484
chr11	17300844	rs7127347	0.387097
chr11	17305317	rs214070	0.430108
chr11	17313521	rs214105	0.403226
chr11	17314345	rs10832756	0.263441
chr11	17316029	rs1330	0.419355
chr11	17327899	rs12282915	0.413978
chr11	17328517	rs11024246	0.413978
chr11	17329798	rs10766383	0.413978
chr11	17330109	rs10766384	0.38172
chr11	17333183	rs2521999	0.408602
chr11	17336331	rs10832757	0.451613
chr11	17337230	rs10466382	0.451613
chr11	17351203	rs10832763	0.451613
chr11	17351683	rs757081	0.413978
chr11	17353910	rs10832765	0.451613
chr11	17365209	rs2051773	0.413978
chr11	17365888	rs10832768	0.451613
chr11	17366158	rs10832769	0.451613
chr11	17366659	rs10832770	0.446237
chr11	17368133	rs10832772	0.451613
chr11	17368381	rs7484027	0.252688
chr11	17369618	rs10430892	0.446237
chr11	17370701	rs2354867	0.451613
chr11	17372443	rs7928810	0.403226
chr11	17372819	rs10832775	0.451613
chr11	17372860	rs11024263	0.451613
chr11	17380562	rs10766389	0.451613
chr11	17389850	rs2051772	0.403226
chr11	17393268	rs10766391	0.451613
chr11	17394073	rs10832778	0.403226
chr11	17394597	rs4756887	0.456989
chr11	17394629	rs10832779	0.451613
chr11	17395760	rs11024272	0.456989
chr11	17396517	rs10832781	0.451613
chr11	17397273	rs10832782	0.456989
chr11	17400288	rs10766392	0.489247
chr11	17401087	rs9633836	0.5
chr11	17403163	rs3741203	0.413978
chr11	17403639	rs1557765	0.403226
chr11	17405333	rs10832785	0.494624
chr11	17405617	rs1002226	0.403226
chr11	17411163	rs886288	0.478495
chr11	17411821	rs2074314	0.397849
chr11	17412717	rs11024273	0.483871
chr11	17412960	rs7124355	0.403226
chr11	17418477	rs757110	0.408602
chr11	17421790	rs2074312	0.478495
chr11	17422955	rs4148638	0.478495
chr11	17424711	rs2067043	0.483871
chr11	17427336	rs2073583	0.295699
chr11	17429358	rs1319447	0.252688
chr11	17429922	rs2106865	0.258065
chr11	17430933	rs2237992	0.252688
chr11	17431210	rs7947462	0.252688
chr11	17433862	rs10766398	0.349462
chr11	17435214	rs2074309	0.349462
chr11	17437785	rs4148625	0.354839
chr11	17438890	rs2074315	0.258065
chr11	17440229	rs2237991	0.274194
chr11	17444134	rs2237988	0.268817
chr11	17445026	rs916827	0.451613
chr11	17446021	rs2237984	0.397849
chr11	17448704	rs1799854	0.451613
chr11	17452580	rs2074308	0.204301
chr11	17459118	rs17775256	0.274194
chr11	17460084	rs12417170	0.268817
chr11	17460712	rs2237982	0.268817
chr11	17460899	rs2237981	0.268817
chr11	17461543	rs2237979	0.268817
chr11	17463209	rs2237978	0.263441
chr11	17466045	rs886292	0.258065
chr11	17466268	rs7117162	0.268817
chr11	17466523	rs2040653	0.258065
chr11	17467053	rs10766400	0.268817
chr11	17467203	rs11024290	0.268817
chr11	17467337	rs11821723	0.263441
chr11	17468317	rs7950189	0.317204
chr11	17468493	rs7947326	0.268817
chr11	17469466	rs4459286	0.268817
chr11	17472713	rs6486370	0.344086
chr11	17473437	rs2283258	0.333333
chr11	17475283	rs2073586	0.344086
chr11	17475443	rs2073585	0.349462
chr11	17476516	rs2237976	0.344086
chr11	17477830	rs2237975	0.317204
chr11	17478157	rs2237974	0.311828
chr11	17480835	rs7105391	0.370968
chr11	17481948	rs886291	0.370968
chr11	17484314	rs7943461	0.370968
chr11	17484628	rs4148610	0.370968
chr11	17484731	rs4148609	0.370968
chr11	18967921	rs11024893	0.5
chr11	19188122	rs2242458	0.5
chr11	19580233	rs7113653	0.5
chr11	20267868	rs2055251	0.5
chr11	20418956	rs6483670	0.5
chr11	20438476	rs7482999	0.5
chr11	20451806	rs7105438	0.5
chr11	20451879	rs7121685	0.5
chr11	20483976	rs3758804	0.5
chr11	20527778	rs1348402	0.5
chr11	20953618	rs10741859	0.5
chr11	21413780	rs7109477	0.5
chr11	21657759	rs7128742	0.5
chr11	21658030	rs7937971	0.5
chr11	21659199	rs1599195	0.5
chr11	22085347	rs11026399	0.5
chr11	22440802	rs2665683	0.5
chr11	22473142	rs2671120	0.5
chr11	23461818	rs1381725	0.5
chr11	24724888	rs4359207	0.5
chr11	26015219	rs11029066	0.5
chr11	26016239	rs11029070	0.5
chr11	27034437	rs1445325	0.5
chr11	27052661	rs980804	0.5
chr11	35038701	rs471450	0.5
chr11	35045537	rs2433161	0.5
chr11	35059277	rs1477561	0.5
chr11	35059370	rs1559756	0.5
chr11	35553566	rs632484	0.5
chr11	38685218	rs1383736	0.5
chr11	41021414	rs355255	0.5
chr11	41050016	rs10837554	0.5
chr11	41057577	rs4631866	0.5
chr11	41064049	rs1381578	0.5
chr11	45541850	rs2863695	0.5
chr11	48484616	rs11039764	0.5
chr11	48531452	rs10838921	0.5
chr11	57934090	rs1451323	0.5
chr11	62200846	rs3017106	0.5
chr11	65590741	rs521004	0.5
chr11	65732651	rs550435	0.5
chr11	65744421	rs542332	0.5
chr11	65751764	rs503524	0.5
chr11	69344763	rs638122	0.5
chr11	69344973	rs521937	0.5
chr11	71129316	rs12793607	0.5
chr11	71187294	rs4944062	0.5
chr11	71926660	rs651933	0.5
chr11	72559568	rs10898884	0.5
chr11	73366697	rs2008734	0.5
chr11	78470913	rs1792135	0.5
chr11	80344473	rs1917877	0.5
chr11	82519176	rs2511864	0.5
chr11	83650002	rs790370	0.5
chr11	86413241	rs2433417	0.5
chr11	86635188	rs7115645	0.5
chr11	86643351	rs10751145	0.5
chr11	86644244	rs10792888	0.5
chr11	87026380	rs10792940	0.5
chr11	87314008	rs10751168	0.5
chr11	87846596	rs494680	0.5
chr11	88533414	rs10501688	0.5
chr11	90819758	rs1528761	0.5
chr11	90823120	rs7123805	0.5
chr11	90824271	rs10765434	0.5
chr11	96532284	rs10895601	0.5
chr11	99592471	rs7925159	0.5
chr11	99924003	rs12283845	0.5
chr11	99926442	rs11222561	0.5
chr11	102377269	rs520100	0.5
chr11	102377428	rs2510488	0.5
chr11	103529871	rs7126823	0.5
chr11	103530366	rs4554859	0.5
chr11	103779025	rs11226057	0.5
chr11	109951407	rs7930843	0.5
chr11	110128994	rs10789756	0.5
chr11	110435435	rs11213480	0.5
chr11	111335275	rs4938648	0.5
chr11	111340452	rs638089	0.5
chr11	112266650	rs4936060	0.5
chr11	113457324	rs4245155	0.5
chr11	114885153	rs12419473	0.5
chr11	117034619	rs7122944	0.5
chr11	117741995	rs10790218	0.5
chr11	119446574	rs1995822	0.5
chr11	120470159	rs4936523	0.5
chr11	123012658	rs7106958	0.5
chr11	123031834	rs10892974	0.5
chr11	123985508	rs7120908	0.5
chr11	124315655	rs10790679	0.5
chr11	124331330	rs12792592	0.5
chr11	124766591	rs4078483	0.5
chr11	126449549	rs632023	0.5
chr11	126885454	rs7129993	0.5
chr11	126887852	rs1939230	0.5
chr11	130759995	rs7937467	0.5
chr11	132229828	rs2017855	0.5
chr11	132233390	rs1968652	0.5
chr11	132297778	rs7104899	0.5
chr11	132558337	rs1939498	0.5
chr11	134611335	rs10894862	0.5
chr11	134759111	rs4937976	0.5
chr11	134759325	rs4937977	0.5
chr11	134794869	rs7108016	0.5
chr12	1890589	rs2286385	0.5
chr12	3839965	rs241966	0.5
chr12	3868309	rs10774171	0.5
chr12	4303130	rs4766216	0.5
chr12	6345199	rs3181300	0.5
chr12	8147834	rs10160977	0.5
chr12	9029465	rs7308209	0.5
chr12	10094868	rs4764109	0.5
chr12	10828750	rs3759255	0.5
chr12	13365566	rs3782562	0.5
chr12	17494499	rs1918707	0.5
chr12	18330339	rs4343079	0.5
chr12	19820317	rs7954718	0.5
chr12	21331179	rs4149054	0.5
chr12	23128089	rs7312365	0.5
chr12	26412198	rs7308352	0.5
chr12	27553869	rs1037919	0.5
chr12	27775904	rs10842954	0.5
chr12	29486348	rs11050200	0.5
chr12	29674887	rs299432	0.5
chr12	32030546	rs1259733	0.5
chr12	32395985	rs326635	0.5
chr12	32930378	rs10506101	0.5
chr12	41724555	rs10785235	0.5
chr12	43465574	rs1435710	0.5
chr12	52921279	rs602017	0.5
chr12	52922407	rs694867	0.5
chr12	54421476	rs10876528	0.5
chr12	55722035	rs7960719	0.5
chr12	55736863	rs7313465	0.5
chr12	55757696	rs11171432	0.5
chr12	61815188	rs1996282	0.5
chr12	61968000	rs7135544	0.5
chr12	63802020	rs10878045	0.5
chr12	63816756	rs11174965	0.5
chr12	66147926	rs2884589	0.5
chr12	66706026	rs7316880	0.5
chr12	67441227	rs774383	0.5
chr12	68595787	rs10748101	0.5
chr12	69670186	rs962292	0.5
chr12	69755985	rs685934	0.5
chr12	69782857	rs7968629	0.5
chr12	69785748	rs11177644	0.5
chr12	70301719	rs11177955	0.5
chr12	70658582	rs11536209	0.5
chr12	70710706	rs1524249	0.5
chr12	70731123	rs10506590	0.5
chr12	70944468	rs11178285	0.5
chr12	71040392	rs1372560	0.5
chr12	72367474	rs1843811	0.5
chr12	72372601	rs4760816	0.5
chr12	72374530	rs6582073	0.5
chr12	72641784	rs4572182	0.5
chr12	72893768	rs7311350	0.5
chr12	74952262	rs11180100	0.5
chr12	77464566	rs734920	0.5
chr12	78831396	rs10860410	0.5
chr12	79272766	rs1462915	0.5
chr12	80456420	rs11114306	0.5
chr12	80514638	rs11114324	0.5
chr12	82494291	rs7304284	0.5
chr12	83293097	rs10862520	0.5
chr12	84119110	rs7963463	0.5
chr12	84837414	rs12229834	0.5
chr12	84907220	rs2926474	0.5
chr12	87807340	rs4842572	0.5
chr12	92177784	rs1387760	0.5
chr12	97558361	rs12811178	0.5
chr12	97584966	rs4762371	0.5
chr12	97594577	rs1016777	0.5
chr12	99108288	rs2288714	0.5
chr12	100120811	rs2372900	0.5
chr12	101271056	rs821853	0.5
chr12	103113703	rs11111351	0.430108
chr12	103116175	rs7312098	0.430108
chr12	103116983	rs7980567	0.5
chr12	103117479	rs7952826	0.397849
chr12	103117641	rs1546154	0.435484
chr12	103117674	rs12309612	0.397849
chr12	103120526	rs12579335	0.349462
chr12	103123906	rs4764910	0.252688
chr12	103134833	rs10860908	0.301075
chr12	103135012	rs7312593	0.301075
chr12	103140343	rs11111363	0.306452
chr12	103140425	rs11111364	0.306452
chr12	103140560	rs10860909	0.322581
chr12	103148974	rs10860910	0.33871
chr12	103152029	rs12820008	0.311828
chr12	103154039	rs1568794	0.252688
chr12	103154541	rs7968152	0.403226
chr12	103154985	rs7971212	0.387097
chr12	103156158	rs17033185	0.22043
chr12	103159681	rs7966912	0.306452
chr12	103161721	rs12581362	0.258065
chr12	103162734	rs12829159	0.387097
chr12	103162742	rs12829693	0.387097
chr12	103164355	rs10860912	0.306452
chr12	103165380	rs11111380	0.306452
chr12	103165648	rs11111381	0.306452
chr12	103166113	rs7300952	0.392473
chr12	103166544	rs10860913	0.306452
chr12	103167053	rs1357768	0.392473
chr12	103167811	rs1722402	0.387097
chr12	103169397	rs12311520	0.306452
chr12	103175259	rs2247919	0.322581
chr12	103180590	rs1104715	0.225806
chr12	103180893	rs1403052	0.215054
chr12	103182109	rs12366974	0.236559
chr12	103184525	rs4764714	0.236559
chr12	103188644	rs877559	0.231183
chr12	103190252	rs756236	0.22043
chr12	103190577	rs1722394	0.22043
chr12	103190858	rs11111382	0.225806
chr12	103191052	rs1718291	0.22043
chr12	103193117	rs11111384	0.225806
chr12	103193521	rs1629940	0.225806
chr12	103193817	rs1718293	0.215054
chr12	103194267	rs1722396	0.215054
chr12	103196386	rs1474370	0.22043
chr12	103198013	rs7131780	0.22043
chr12	103198030	rs1722398	0.209677
chr12	103199215	rs10860916	0.22043
chr12	103200919	rs10778191	0.22043
chr12	103312619	rs7485331	0.247312
chr12	103410438	rs7312875	0.354839
chr12	103417476	rs4420324	0.349462
chr12	103421895	rs1399785	0.268817
chr12	103443265	rs11111423	0.483871
chr12	103448748	rs10778211	0.494624
chr12	103455560	rs10778212	0.215054
chr12	103456084	rs7958371	0.489247
chr12	103456562	rs11111424	0.44086
chr12	103457949	rs2222044	0.215054
chr12	103465966	rs1879251	0.268817
chr12	103470792	rs10860938	0.489247
chr12	103475044	rs4584635	0.209677
chr12	103477476	rs7972145	0.209677
chr12	103481927	rs11111436	0.274194
chr12	103483094	rs10745954	0.209677
chr12	103488660	rs4144504	0.489247
chr12	103488841	rs11111439	0.489247
chr12	103491018	rs4764937	0.478495
chr12	103495380	rs11111443	0.478495
chr12	103501562	rs1401989	0.483871
chr12	103504698	rs12426769	0.268817
chr12	103504865	rs10860939	0.263441
chr12	103516757	rs10860940	0.456989
chr12	103518091	rs10860941	0.451613
chr12	103522747	rs11111456	0.462366
chr12	103523555	rs1818702	0.456989
chr12	103528192	rs7358572	0.451613
chr12	103528538	rs4764941	0.451613
chr12	103528711	rs4764942	0.451613
chr12	103528796	rs12580951	0.456989
chr12	103529601	rs11111460	0.456989
chr12	103530412	rs4764727	0.456989
chr12	103530529	rs11111463	0.451613
chr12	103530629	rs4764943	0.456989
chr12	103531240	rs12303382	0.435484
chr12	103532175	rs12582337	0.446237
chr12	103534810	rs10860942	0.419355
chr12	103535281	rs11111467	0.430108
chr12	103536162	rs12230024	0.430108
chr12	103537430	rs10860944	0.424731
chr12	103541072	rs1401987	0.478495
chr12	103541594	rs1004081	0.430108
chr12	103542558	rs11111470	0.430108
chr12	103544330	rs10860946	0.478495
chr12	103546934	rs10860947	0.430108
chr12	103547606	rs2176823	0.478495
chr12	103550526	rs10860948	0.473118
chr12	103553204	rs2271934	0.473118
chr12	103553271	rs2271935	0.478495
chr12	104287441	rs10861138	0.5
chr12	104351121	rs2293618	0.5
chr12	107788365	rs10128899	0.5
chr12	107801897	rs749137	0.5
chr12	108272347	rs7965884	0.5
chr12	108276144	rs7301363	0.5
chr12	108279222	rs11113567	0.5
chr12	108475002	rs1896091	0.5
chr12	109315810	rs10861983	0.5
chr12	110136274	rs735465	0.5
chr12	115178455	rs10744832	0.5
chr12	115501127	rs35505	0.5
chr12	117822385	rs1552230	0.5
chr12	120105707	rs6490265	0.5
chr12	125293597	rs838900	0.5
chr12	129472441	rs6486748	0.5
chr12	130044076	rs1388909	0.5
chr13	19951161	rs17051924	0.22043
chr13	19951477	rs4771165	0.215054
chr13	19952880	rs9554161	0.22043
chr13	19952959	rs9551398	0.231183
chr13	19961340	rs2785546	0.349462
chr13	19961665	rs2785548	0.413978
chr13	19962304	rs2785552	0.22043
chr13	19964719	rs9512911	0.252688
chr13	20098320	rs4769700	0.295699
chr13	20216720	rs8000138	0.252688
chr13	20262481	rs3742148	0.268817
chr13	20493020	rs6490494	0.22043
chr13	20494558	rs7327207	0.430108
chr13	20498423	rs4769920	0.424731
chr13	20498817	rs7993500	0.38172
chr13	20507523	rs7331288	0.360215
chr13	20507637	rs7331505	0.365591
chr13	20508678	rs3898991	0.301075
chr13	20508699	rs967521	0.397849
chr13	20509203	rs7320671	0.365591
chr13	20520907	rs9552045	0.403226
chr13	20569878	rs9552058	0.263441
chr13	20573655	rs9508995	0.263441
chr13	20674044	rs1323946	0.263441
chr13	20687836	rs2031283	0.290323
chr13	20687860	rs2031284	0.284946
chr13	20688094	rs2872370	0.204301
chr13	20689298	rs12862093	0.284946
chr13	20690475	rs7988420	0.284946
chr13	20692895	rs1009054	0.274194
chr13	20696066	rs2872371	0.413978
chr13	20701539	rs8002203	0.413978
chr13	20707356	rs4769950	0.258065
chr13	20709214	rs8000719	0.478495
chr13	20710976	rs7334104	0.204301
chr13	20711140	rs7339096	0.204301
chr13	20715801	rs1886176	0.295699
chr13	20717743	rs9506430	0.451613
chr13	20720066	rs2031288	0.5
chr13	20720447	rs4769086	0.494624
chr13	20720499	rs4769087	0.494624
chr13	20721897	rs17077135	0.494624
chr13	20721985	rs17077137	0.494624
chr13	20722066	rs4769088	0.494624
chr13	20723127	rs9509057	0.311828
chr13	20725534	rs4769954	0.413978
chr13	20725636	rs7319745	0.274194
chr13	20745581	rs7996805	0.462366
chr13	20747640	rs9509076	0.430108
chr13	20748205	rs767846	0.397849
chr13	20775997	rs9552104	0.473118
chr13	20781670	rs9315381	0.473118
chr13	20781843	rs870728	0.467742
chr13	20781879	rs870729	0.467742
chr13	20783238	rs1953517	0.456989
chr13	20784018	rs9315384	0.456989
chr13	20784332	rs7981959	0.446237
chr13	20786298	rs4769976	0.392473
chr13	20790742	rs7981756	0.354839
chr13	20790899	rs7981955	0.354839
chr13	20791213	rs7321790	0.354839
chr13	20791628	rs7322538	0.354839
chr13	20792082	rs7329263	0.354839
chr13	20792184	rs7330206	0.354839
chr13	20793744	rs2313485	0.370968
chr13	20793869	rs2065796	0.360215
chr13	20794818	rs9506444	0.268817
chr13	20796497	rs7333214	0.354839
chr13	20798240	rs877098	0.33871
chr13	20801273	rs945369	0.306452
chr13	20803063	rs1537787	0.349462
chr13	20807243	rs7323765	0.274194
chr13	20814559	rs945373	0.317204
chr13	20814922	rs1537791	0.435484
chr13	20815271	rs945372	0.392473
chr13	20817263	rs9506453	0.435484
chr13	20821705	rs6490533	0.424731
chr13	20822102	rs7325766	0.424731
chr13	20823807	rs9509118	0.301075
chr13	20824043	rs9509119	0.344086
chr13	20825430	rs2313487	0.215054
chr13	20830595	rs1572373	0.317204
chr13	20838219	rs7319601	0.435484
chr13	20839963	rs1537792	0.435484
chr13	20840004	rs1572372	0.306452
chr13	20840961	rs11147616	0.408602
chr13	20841770	rs9509124	0.413978
chr13	20843050	rs7324279	0.306452
chr13	20844409	rs7324573	0.408602
chr13	20845042	rs9579822	0.408602
chr13	20846172	rs9652061	0.241935
chr13	20848317	rs7992230	0.295699
chr13	20856120	rs2313491	0.295699
chr13	20858775	rs9509128	0.494624
chr13	20861153	rs9550626	0.295699
chr13	20861190	rs9550627	0.295699
chr13	20864572	rs1537788	0.494624
chr13	20865521	rs7988514	0.494624
chr13	20867192	rs9285110	0.311828
chr13	20868060	rs1547721	0.284946
chr13	20891744	rs876166	0.5
chr13	20895550	rs9579838	0.5
chr13	20896939	rs12017998	0.5
chr13	20897790	rs13379006	0.5
chr13	20906284	rs11616847	0.5
chr13	20942224	rs9552162	0.5
chr13	22230380	rs9509829	0.5
chr13	22231601	rs1208333	0.5
chr13	22238546	rs9634328	0.5
chr13	22415612	rs9506741	0.5
chr13	22415791	rs9506742	0.5
chr13	22415875	rs9506743	0.5
chr13	22416109	rs9509894	0.5
chr13	22416134	rs9506745	0.5
chr13	22416174	rs9509895	0.5
chr13	22416201	rs9509896	0.5
chr13	22467989	rs17368525	0.5
chr13	23541973	rs9506980	0.5
chr13	23556441	rs943385	0.5
chr13	23567934	rs9506989	0.5
chr13	23581680	rs9510520	0.5
chr13	23724240	rs9507033	0.5
chr13	23724742	rs8001597	0.5
chr13	23724997	rs1953655	0.5
chr13	23756627	rs3794370	0.5
chr13	23963253	rs17078682	0.5
chr13	24067792	rs9580642	0.5
chr13	24178534	rs9553015	0.5
chr13	24234517	rs3751364	0.5
chr13	24534717	rs2765129	0.5
chr13	24663955	rs7320152	0.5
chr13	24710145	rs4770602	0.5
chr13	24793816	rs6490887	0.5
chr13	24802749	rs1220551	0.5
chr13	24802886	rs1220552	0.5
chr13	24857877	rs3915936	0.5
chr13	25244883	rs9553412	0.5
chr13	25724658	rs9581282	0.5
chr13	26226911	rs9511858	0.5
chr13	26228899	rs9511860	0.5
chr13	26235831	rs12877697	0.5
chr13	26236711	rs11618454	0.5
chr13	26243567	rs11619947	0.5
chr13	26265422	rs6491086	0.5
chr13	26266231	rs7987862	0.5
chr13	26266811	rs7988977	0.5
chr13	26266878	rs7989017	0.5
chr13	28282256	rs9512814	0.5
chr13	28286748	rs4771157	0.5
chr13	28375305	rs1231062	0.5
chr13	29147841	rs7321093	0.5
chr13	29384612	rs9508162	0.5
chr13	30628385	rs9578156	0.5
chr13	30630278	rs9551809	0.5
chr13	30631647	rs9550517	0.5
chr13	31003618	rs1141362	0.5
chr13	31130842	rs8001337	0.5
chr13	31435150	rs2313742	0.5
chr13	31435592	rs12866126	0.5
chr13	31436668	rs9532967	0.5
chr13	31437540	rs9533290	0.5
chr13	31440958	rs2239974	0.5
chr13	31592568	rs7322831	0.5
chr13	31998014	rs7986495	0.5
chr13	32532761	rs7995594	0.5
chr13	32560995	rs1001852	0.5
chr13	32655399	rs185810	0.5
chr13	32658041	rs407389	0.5
chr13	32658323	rs407412	0.5
chr13	33083371	rs207632	0.5
chr13	35326330	rs9542100	0.5
chr13	35328474	rs9542104	0.5
chr13	36283582	rs2477457	0.5
chr13	36355680	rs9545332	0.5
chr13	37400621	rs7983276	0.5
chr13	37408734	rs9315450	0.5
chr13	37410696	rs9315451	0.5
chr13	37417427	rs609418	0.5
chr13	38837527	rs7328911	0.5
chr13	39290569	rs990909	0.5
chr13	39463870	rs9548526	0.5
chr13	39465070	rs1945501	0.5
chr13	39465119	rs1945500	0.5
chr13	39465694	rs9548528	0.5
chr13	39465822	rs9548529	0.5
chr13	39465904	rs9548530	0.5
chr13	40945315	rs4943773	0.5
chr13	40958553	rs7327621	0.5
chr13	41009283	rs11617562	0.5
chr13	42068012	rs1359977	0.5
chr13	42775439	rs12583267	0.5
chr13	42826641	rs9566950	0.5
chr13	43263668	rs2765332	0.5
chr13	43325062	rs942191	0.5
chr13	43325533	rs9567032	0.5
chr13	43329467	rs1535681	0.5
chr13	43329817	rs4628857	0.5
chr13	43330663	rs4941440	0.5
chr13	43331070	rs1535680	0.5
chr13	43764448	rs750700	0.5
chr13	43943415	rs9525762	0.5
chr13	44124614	rs9562498	0.5
chr13	44158053	rs9525805	0.5
chr13	44424210	rs1466005	0.5
chr13	44461179	rs895266	0.5
chr13	44663750	rs11147943	0.5
chr13	44811247	rs4942301	0.5
chr13	44920602	rs9533827	0.5
chr13	45070358	rs9533875	0.5
chr13	45076854	rs9533881	0.5
chr13	45373396	rs9533975	0.5
chr13	46287153	rs9316154	0.5
chr13	46411812	rs12430490	0.5
chr13	46690325	rs9534330	0.5
chr13	46696660	rs4942482	0.5
chr13	46952696	rs2765624	0.5
chr13	47002633	rs9567668	0.5
chr13	47419577	rs3742278	0.5
chr13	47420983	rs9567736	0.5
chr13	47429228	rs9534495	0.5
chr13	47598625	rs2436012	0.5
chr13	47895235	rs17069883	0.5
chr13	47901324	rs9562727	0.5
chr13	48271339	rs9534743	0.5
chr13	49506862	rs9535112	0.5
chr13	49510836	rs9526506	0.5
chr13	49518820	rs4476073	0.5
chr13	49524652	rs9535115	0.5
chr13	49525717	rs11148130	0.5
chr13	49529799	rs7324415	0.5
chr13	49532972	rs9535119	0.5
chr13	51334261	rs1471348	0.5
chr13	51339753	rs687251	0.5
chr13	51637096	rs6561608	0.5
chr13	52587745	rs7327634	0.5
chr13	52588096	rs2408544	0.5
chr13	52601723	rs9563089	0.5
chr13	52609915	rs9535836	0.5
chr13	52645678	rs4297592	0.5
chr13	52651038	rs9535856	0.5
chr13	52652520	rs7991237	0.5
chr13	52659664	rs9535858	0.5
chr13	52660103	rs1886547	0.5
chr13	52672834	rs9535862	0.5
chr13	52693868	rs9526837	0.5
chr13	52704624	rs9535879	0.5
chr13	52709742	rs2408611	0.5
chr13	52710058	rs2296349	0.5
chr13	52710136	rs2296348	0.5
chr13	52711429	rs2897977	0.5
chr13	52722798	rs2274202	0.5
chr13	52727723	rs9526842	0.5
chr13	52730761	rs9535887	0.5
chr13	53345097	rs392263	0.5
chr13	53799352	rs1969761	0.5
chr13	54180421	rs1537975	0.5
chr13	58038470	rs1409246	0.5
chr13	58040459	rs9569695	0.5
chr13	58046262	rs986642	0.5
chr13	58047976	rs11843626	0.5
chr13	58954194	rs9563600	0.5
chr13	58965435	rs9569864	0.5
chr13	59245163	rs1537473	0.5
chr13	59246294	rs9569918	0.5
chr13	59534855	rs4886112	0.5
chr13	59594548	rs9538268	0.5
chr13	59612377	rs9538278	0.5
chr13	59626589	rs7325174	0.5
chr13	59721009	rs4561342	0.5
chr13	59763697	rs1887566	0.5
chr13	59769778	rs1359904	0.5
chr13	59772786	rs4886128	0.5
chr13	59774598	rs1359902	0.5
chr13	59776429	rs7995754	0.5
chr13	59778035	rs962568	0.5
chr13	59779716	rs9538336	0.5
chr13	59783470	rs6562020	0.5
chr13	60536321	rs9538536	0.5
chr13	61277659	rs928126	0.5
chr13	61291084	rs4886259	0.5
chr13	62760607	rs308603	0.5
chr13	64574475	rs970705	0.5
chr13	64816908	rs9540010	0.5
chr13	65078624	rs9528775	0.5
chr13	65108261	rs1336590	0.5
chr13	65975625	rs9571393	0.5
chr13	66382391	rs1930769	0.5
chr13	66389936	rs4132047	0.5
chr13	66398213	rs9528976	0.5
chr13	66399780	rs4884632	0.5
chr13	66400697	rs8001912	0.5
chr13	66400757	rs9528978	0.5
chr13	66401470	rs9571489	0.5
chr13	67258794	rs12585457	0.5
chr13	67259078	rs9599133	0.5
chr13	67260624	rs9571623	0.5
chr13	67260870	rs9571625	0.5
chr13	67260979	rs9571626	0.5
chr13	67262175	rs4884687	0.5
chr13	67263878	rs12877610	0.5
chr13	67264477	rs9571627	0.5
chr13	67265080	rs981164	0.5
chr13	67272418	rs9571630	0.5
chr13	67282910	rs2146745	0.5
chr13	67290628	rs9599137	0.5
chr13	67297898	rs7987589	0.5
chr13	68950686	rs2219502	0.5
chr13	70767093	rs9542212	0.5
chr13	70799128	rs7983397	0.5
chr13	71205779	rs9572513	0.5
chr13	71209158	rs1023237	0.5
chr13	71381493	rs4884905	0.5
chr13	72318144	rs2041846	0.5
chr13	73402075	rs9564921	0.5
chr13	74371068	rs2325563	0.5
chr13	74414844	rs9573314	0.5
chr13	75706190	rs4885276	0.5
chr13	75731015	rs1326044	0.5
chr13	75744754	rs7332033	0.5
chr13	75747376	rs1326049	0.5
chr13	75799892	rs9573494	0.5
chr13	76401658	rs7984837	0.5
chr13	76449533	rs1359113	0.5
chr13	76588641	rs972437	0.5
chr13	78768348	rs9574179	0.5
chr13	78782633	rs9544749	0.5
chr13	79494019	rs7990443	0.5
chr13	79730816	rs7986404	0.5
chr13	81684881	rs2329176	0.5
chr13	81685105	rs3908747	0.5
chr13	81689319	rs4520729	0.5
chr13	81702688	rs1855259	0.5
chr13	81827471	rs2154270	0.5
chr13	81856547	rs2127124	0.5
chr13	81874941	rs9574824	0.5
chr13	81875775	rs965116	0.5
chr13	82061265	rs9601618	0.5
chr13	82452605	rs9545907	0.5
chr13	82453046	rs9545908	0.5
chr13	82454391	rs7999445	0.5
chr13	82456185	rs4539483	0.5
chr13	82897752	rs1576541	0.5
chr13	82966251	rs9575094	0.5
chr13	83022744	rs12428792	0.5
chr13	83618131	rs1492732	0.5
chr13	84162001	rs4885877	0.5
chr13	84250085	rs4371046	0.5
chr13	84250962	rs9546474	0.5
chr13	85121824	rs9531617	0.5
chr13	85810706	rs9575850	0.5
chr13	85810813	rs1927723	0.5
chr13	85811361	rs9594007	0.5
chr13	85853901	rs4911061	0.5
chr13	86989972	rs1319810	0.5
chr13	87018866	rs7984045	0.5
chr13	87181869	rs7334995	0.5
chr13	87182334	rs7323006	0.5
chr13	87182669	rs1328848	0.5
chr13	87185379	rs1410763	0.5
chr13	87191049	rs4771728	0.5
chr13	87192747	rs9301538	0.5
chr13	87208617	rs2880005	0.5
chr13	87364635	rs1343566	0.5
chr13	89030355	rs9520449	0.5
chr13	89149213	rs1889342	0.5
chr13	91173497	rs1120138	0.5
chr13	91175366	rs9523006	0.5
chr13	91175823	rs1929056	0.5
chr13	91179668	rs1159752	0.5
chr13	91188066	rs1929045	0.5
chr13	91198622	rs7989472	0.5
chr13	91983910	rs9523304	0.5
chr13	91984340	rs976547	0.5
chr13	91994025	rs7322734	0.5
chr13	91995182	rs9523310	0.5
chr13	91996702	rs932910	0.5
chr13	92001472	rs4284505	0.5
chr13	92024574	rs7319045	0.5
chr13	92150929	rs494371	0.5
chr13	93101988	rs9561050	0.5
chr13	93566426	rs167389	0.5
chr13	93566689	rs306667	0.5
chr13	93617698	rs6492633	0.5
chr13	93751957	rs160816	0.5
chr13	93785901	rs9561264	0.5
chr13	95315530	rs12385866	0.5
chr13	95316709	rs7318373	0.5
chr13	95319234	rs9556408	0.5
chr13	95319819	rs1998502	0.5
chr13	95324682	rs9561660	0.5
chr13	95326105	rs1417735	0.5
chr13	95333331	rs9561662	0.5
chr13	95334521	rs9556409	0.5
chr13	95336136	rs4624017	0.5
chr13	95346577	rs9561668	0.5
chr13	95351822	rs7982581	0.5
chr13	95539395	rs7995698	0.5
chr13	95597704	rs7319515	0.5
chr13	95896228	rs11616679	0.5
chr13	96018546	rs4238314	0.5
chr13	96086480	rs7333503	0.5
chr13	96086948	rs11620473	0.5
chr13	97861075	rs11616434	0.5
chr13	98611106	rs8001181	0.5
chr13	98729399	rs9556873	0.5
chr13	98734952	rs285063	0.5
chr13	98734961	rs285064	0.5
chr13	98738668	rs285069	0.5
chr13	98738765	rs285070	0.5
chr13	98739918	rs285072	0.5
chr13	98741089	rs285074	0.5
chr13	98743110	rs479462	0.5
chr13	99005420	rs9556934	0.5
chr13	99295520	rs9300494	0.5
chr13	99298809	rs2184903	0.5
chr13	99304310	rs4772117	0.5
chr13	99305631	rs9554486	0.5
chr13	99310211	rs11069323	0.5
chr13	99310692	rs9557002	0.5
chr13	99311401	rs9557009	0.5
chr13	99311500	rs9557012	0.5
chr13	99311511	rs9557013	0.5
chr13	99313062	rs9300502	0.5
chr13	99314099	rs9557017	0.5
chr13	100327135	rs9513647	0.5
chr13	100581387	rs7331177	0.5
chr13	101604223	rs9557561	0.5
chr13	101704076	rs12430088	0.5
chr13	102146585	rs9557677	0.5
chr13	102149551	rs9554791	0.5
chr13	102315051	rs12865983	0.5
chr13	103106801	rs7322500	0.5
chr13	103258600	rs756040	0.5
chr13	103263417	rs8000079	0.5
chr13	103265792	rs7328944	0.5
chr13	103266783	rs1998957	0.5
chr13	103266801	rs1998956	0.5
chr13	103266896	rs4307812	0.5
chr13	103268084	rs9557893	0.5
chr13	103273267	rs9582607	0.5
chr13	103273465	rs1927014	0.5
chr13	103273839	rs9300751	0.5
chr13	103278624	rs624209	0.5
chr13	103278768	rs626538	0.5
chr13	103278850	rs622994	0.5
chr13	103282279	rs660832	0.5
chr13	103282299	rs660811	0.5
chr13	103286814	rs599551	0.5
chr13	103291111	rs606253	0.5
chr13	103292139	rs641630	0.5
chr13	103292810	rs634293	0.5
chr13	103294128	rs590109	0.5
chr13	103294334	rs686765	0.5
chr13	103296243	rs680840	0.5
chr13	103300413	rs632683	0.5
chr13	103302732	rs582853	0.5
chr13	103305615	rs593487	0.5
chr13	103305689	rs614103	0.5
chr13	103306987	rs689358	0.5
chr13	103310950	rs630272	0.5
chr13	103315826	rs9585957	0.5
chr13	103316113	rs7334625	0.5
chr13	103316942	rs618562	0.5
chr13	103317005	rs658483	0.5
chr13	103317782	rs2442704	0.5
chr13	103318121	rs626803	0.5
chr13	103325914	rs659799	0.5
chr13	103325998	rs660236	0.5
chr13	103326950	rs674929	0.5
chr13	103328579	rs665479	0.5
chr13	103333356	rs2478931	0.5
chr13	103339365	rs660207	0.5
chr13	103352613	rs9557916	0.5
chr13	103353093	rs3956573	0.5
chr13	103367822	rs9557924	0.5
chr13	103828814	rs1750410	0.5
chr13	104540126	rs1932763	0.5
chr13	106490610	rs1297880	0.5
chr13	106534620	rs1924392	0.5
chr13	106737457	rs11069626	0.5
chr13	107040461	rs7324529	0.5
chr13	107250401	rs4772801	0.5
chr13	107252337	rs9520119	0.5
chr13	107259413	rs9520123	0.5
chr13	107717979	rs1927756	0.5
chr13	107788872	rs2391406	0.5
chr13	107799265	rs2769928	0.5
chr13	107812733	rs4772855	0.5
chr13	107913030	rs4772865	0.5
chr13	107921060	rs9555338	0.5
chr13	108052219	rs9559035	0.5
chr13	108389915	rs9520566	0.5
chr13	108717060	rs9520756	0.5
chr13	108717619	rs2391617	0.5
chr13	108726006	rs231604	0.5
chr13	108732831	rs7981988	0.5
chr13	109347659	rs7984522	0.5
chr13	109786483	rs157030	0.5
chr13	109787379	rs157031	0.5
chr13	110129209	rs9515069	0.5
chr13	110538523	rs9515124	0.5
chr13	110543079	rs12584118	0.5
chr13	110844721	rs2241967	0.5
chr13	111047350	rs7326145	0.5
chr13	111048635	rs9559788	0.5
chr13	111060205	rs9521747	0.5
chr13	111060438	rs11619425	0.5
chr13	111193470	rs2477912	0.5
chr13	111244996	rs4773224	0.5
chr13	111245092	rs4773225	0.5
chr13	111596511	rs2005632	0.5
chr13	112222303	rs9515447	0.5
chr13	112225200	rs1163626	0.5
chr13	112245313	rs2774430	0.5
chr13	113728345	rs9549657	0.5
chr13	113801189	rs473598	0.5
chr13	113801737	rs5960	0.5
chr13	114552039	rs6602908	0.5
chr13	114936915	rs7338930	0.5
chr13	114944528	rs9525291	0.5
chr14	21540863	rs1952151	0.5
chr14	22196541	rs10132760	0.5
chr14	22197477	rs1997532	0.5
chr14	25266728	rs854372	0.5
chr14	25426899	rs8012205	0.5
chr14	25581885	rs2332484	0.5
chr14	30012665	rs1211216	0.5
chr14	30471987	rs225885	0.5
chr14	32035615	rs4143988	0.5
chr14	33972042	rs17101350	0.5
chr14	36164297	rs10149975	0.5
chr14	37078565	rs1955743	0.5
chr14	38402523	rs2150322	0.5
chr14	38403789	rs1170031	0.5
chr14	39793661	rs10137352	0.5
chr14	39802186	rs10137905	0.5
chr14	41062202	rs7144588	0.5
chr14	41070051	rs10140187	0.5
chr14	43663592	rs2415800	0.5
chr14	43756676	rs12435609	0.5
chr14	45129864	rs10484173	0.5
chr14	45161431	rs12590795	0.5
chr14	45172742	rs17115418	0.5
chr14	47816269	rs8004200	0.5
chr14	49629276	rs17243973	0.5
chr14	49919714	rs4900914	0.5
chr14	53288682	rs17125761	0.5
chr14	53921622	rs7156503	0.5
chr14	58380902	rs7156340	0.5
chr14	61930678	rs11158347	0.5
chr14	62789721	rs12433734	0.5
chr14	63579969	rs10132524	0.5
chr14	65652100	rs1619611	0.5
chr14	66068320	rs17826724	0.5
chr14	67887348	rs4143909	0.5
chr14	69212984	rs194759	0.5
chr14	75789101	rs4903306	0.5
chr14	77318379	rs1980415	0.5
chr14	77747023	rs2098380	0.5
chr14	78307794	rs4393507	0.5
chr14	78605539	rs7152366	0.5
chr14	82035725	rs10151039	0.5
chr14	85358537	rs12431835	0.5
chr14	85409162	rs709870	0.5
chr14	85409941	rs709866	0.5
chr14	87321880	rs17187050	0.5
chr14	87331152	rs17187057	0.5
chr14	89534590	rs12883585	0.5
chr14	90319969	rs6575092	0.5
chr14	90936013	rs2192144	0.5
chr14	91390341	rs1286127	0.5
chr14	93613913	rs12588681	0.5
chr14	93621894	rs4900176	0.5
chr14	93737676	rs6575315	0.5
chr14	94201926	rs8014232	0.5
chr14	94202579	rs12050435	0.5
chr14	94211333	rs8019730	0.5
chr14	94557887	rs2144311	0.5
chr14	94776632	rs2281519	0.5
chr14	95052559	rs2069962	0.5
chr14	95991207	rs179137	0.5
chr14	96573082	rs1807200	0.5
chr14	104872936	rs12889341	0.5
chr15	20186408	rs12916870	0.5
chr15	22847512	rs5006363	0.5
chr15	24220152	rs12148138	0.5
chr15	24497783	rs12907547	0.5
chr15	27471642	rs8026901	0.5
chr15	33173918	rs534755	0.5
chr15	33821715	rs2572199	0.5
chr15	33847833	rs1435097	0.5
chr15	33849232	rs967091	0.5
chr15	33932659	rs1565935	0.5
chr15	37880048	rs12905194	0.5
chr15	46574981	rs11070502	0.5
chr15	46605277	rs2571249	0.5
chr15	48062439	rs16960072	0.5
chr15	48402368	rs8038571	0.5
chr15	49288160	rs4775793	0.5
chr15	50725602	rs16963724	0.5
chr15	50729274	rs4318151	0.5
chr15	51238955	rs1876784	0.5
chr15	51439948	rs13329067	0.5
chr15	51483707	rs12594395	0.5
chr15	53525415	rs10163018	0.5
chr15	53870331	rs2171479	0.5
chr15	54153910	rs11855015	0.5
chr15	54154417	rs7498014	0.5
chr15	54363447	rs2115822	0.5
chr15	57564149	rs8037956	0.5
chr15	57805184	rs11630740	0.5
chr15	57900136	rs1107114	0.5
chr15	57926892	rs2733595	0.5
chr15	58086798	rs2733594	0.5
chr15	60033495	rs11635056	0.5
chr15	61194350	rs2414686	0.5
chr15	62556383	rs2254399	0.5
chr15	66495631	rs12148583	0.5
chr15	67414237	rs4776892	0.5
chr15	67600344	rs4776917	0.5
chr15	77378440	rs2404234	0.5
chr15	77380717	rs16968665	0.5
chr15	77381222	rs2404233	0.5
chr15	78873119	rs569207	0.5
chr15	79557626	rs8027980	0.5
chr15	80471427	rs12591184	0.5
chr15	80471506	rs1030865	0.5
chr15	80929073	rs8027879	0.5
chr15	81028554	rs11638968	0.5
chr15	85704574	rs12901922	0.5
chr15	86067306	rs6496044	0.5
chr15	87255748	rs1814089	0.5
chr15	87256489	rs7163674	0.5
chr15	88175687	rs4261498	0.5
chr15	89238332	rs8040181	0.5
chr15	92163311	rs4267285	0.5
chr15	93123650	rs2289220	0.5
chr15	95513005	rs12438876	0.5
chr15	99090692	rs3803478	0.5
chr15	99271135	rs6598541	0.5
chr15	99294355	rs12898337	0.5
chr15	100594799	rs1871741	0.5
chr15	101067542	rs1847325	0.5
chr15	101497332	rs8041912	0.5
chr15	101508261	rs4965745	0.5
chr15	101516465	rs9635429	0.5
chr15	101527096	rs1551466	0.5
chr15	101527635	rs7176015	0.5
chr15	102041117	rs735504	0.5
chr15	102042640	rs1992728	0.5
chr16	84170	rs2562132	0.435484
chr16	101263	rs216590	0.451613
chr16	103423	rs2541593	0.430108
chr16	105444	rs2541594	0.435484
chr16	107275	rs1045001	0.430108
chr16	108585	rs216598	0.424731
chr16	110165	rs216600	0.301075
chr16	114535	rs2562147	0.311828
chr16	115041	rs2288490	0.446237
chr16	115072	rs6600227	0.446237
chr16	115657	rs2562148	0.311828
chr16	128954	rs1013358	0.446237
chr16	131109	rs2541632	0.344086
chr16	133946	rs2562182	0.349462
chr16	134457	rs1061438	0.344086
chr16	136888	rs743725	0.349462
chr16	139367	rs2239296	0.5
chr16	142825	rs2541618	0.333333
chr16	152220	rs12927713	0.204301
chr16	155320	rs798612	0.301075
chr16	155966	rs7199157	0.215054
chr16	157141	rs216091	0.301075
chr16	161938	rs183350	0.327957
chr16	162998	rs2541613	0.327957
chr16	164935	rs216093	0.327957
chr16	176743	rs2562164	0.5
chr16	185102	rs2857997	0.473118
chr16	185123	rs2857998	0.483871
chr16	187429	rs2562189	0.473118
chr16	192314	rs2562185	0.392473
chr16	200073	rs2077088	0.33871
chr16	201389	rs6600143	0.33871
chr16	221057	rs2974771	0.376344
chr16	225653	rs2858942	0.489247
chr16	240280	rs1211375	0.489247
chr16	247888	rs3918352	0.306452
chr16	252479	rs11642609	0.306452
chr16	256278	rs1203977	0.317204
chr16	264642	rs1203980	0.322581
chr16	265159	rs1203981	0.306452
chr16	277458	rs1203974	0.403226
chr16	284556	rs7191945	0.446237
chr16	285313	rs4141288	0.387097
chr16	286982	rs8051485	0.424731
chr16	293562	rs11248914	0.44086
chr16	295718	rs6600190	0.403226
chr16	295795	rs6600191	0.403226
chr16	300641	rs9940149	0.403226
chr16	304514	rs3213508	0.311828
chr16	304803	rs7189020	0.419355
chr16	311853	rs2239739	0.408602
chr16	312635	rs11248925	0.306452
chr16	318474	rs3743879	0.403226
chr16	319511	rs739999	0.306452
chr16	326826	rs3809656	0.33871
chr16	348687	rs214249	0.225806
chr16	349221	rs214247	0.225806
chr16	349293	rs214246	0.322581
chr16	356105	rs8063821	0.247312
chr16	356689	rs1981492	0.258065
chr16	359953	rs2301522	0.327957
chr16	360303	rs3842949	0.263441
chr16	360317	rs3842950	0.263441
chr16	360888	rs3848361	0.263441
chr16	361873	rs6600212	0.290323
chr16	362638	rs7359414	0.290323
chr16	369413	rs8064205	0.258065
chr16	372597	rs3916990	0.263441
chr16	376781	rs7195617	0.430108
chr16	380425	rs10903015	0.370968
chr16	387867	rs11866815	0.252688
chr16	392461	rs370681	0.376344
chr16	396264	rs1805105	0.290323
chr16	404750	rs3743883	0.284946
chr16	405416	rs11860497	0.258065
chr16	414608	rs3848368	0.33871
chr16	419092	rs3830160	0.5
chr16	420907	rs540	0.349462
chr16	424420	rs3743888	0.327957
chr16	426432	rs2071915	0.327957
chr16	427784	rs11641742	0.327957
chr16	429951	rs763144	0.327957
chr16	432751	rs1573736	0.284946
chr16	439550	rs11648458	0.38172
chr16	506612	rs9926890	0.5
chr16	519712	rs7184537	0.5
chr16	1739274	rs12596839	0.5
chr16	1969083	rs740466	0.478495
chr16	1969939	rs2429186	0.290323
chr16	1970517	rs1614496	0.473118
chr16	1971121	rs2906901	0.473118
chr16	1972548	rs344363	0.209677
chr16	1972816	rs1742402	0.467742
chr16	1974795	rs344365	0.446237
chr16	1976216	rs2982444	0.462366
chr16	1976223	rs168253	0.462366
chr16	1976374	rs1626051	0.446237
chr16	1976510	rs2982445	0.446237
chr16	1976867	rs344368	0.44086
chr16	1977284	rs186940	0.451613
chr16	1987058	rs9928312	0.483871
chr16	1990994	rs13331553	0.494624
chr16	1991513	rs9934331	0.424731
chr16	1992812	rs9928139	0.419355
chr16	1993477	rs732510	0.333333
chr16	1996075	rs1003904	0.408602
chr16	1997614	rs2252523	0.349462
chr16	2003399	rs2023274	0.241935
chr16	2005998	rs30253	0.413978
chr16	2006099	rs30254	0.403226
chr16	2009697	rs2302175	0.290323
chr16	2010857	rs4786902	0.376344
chr16	2015121	rs1133099	0.295699
chr16	2016422	rs12599091	0.295699
chr16	2021105	rs8055439	0.311828
chr16	2026442	rs2240690	0.317204
chr16	2028402	rs8460	0.360215
chr16	2032327	rs3785273	0.301075
chr16	2033757	rs1465258	0.33871
chr16	2035415	rs2072684	0.349462
chr16	2039308	rs2283476	0.301075
chr16	2041492	rs7190048	0.38172
chr16	2045731	rs12324993	0.306452
chr16	2049640	rs2286469	0.38172
chr16	2054155	rs8045887	0.311828
chr16	2058518	rs757601	0.360215
chr16	2062065	rs8051877	0.478495
chr16	2063619	rs7200747	0.301075
chr16	2065666	rs12596630	0.268817
chr16	2069167	rs8057913	0.290323
chr16	2070568	rs2286472	0.290323
chr16	2073120	rs8045288	0.317204
chr16	2074036	rs3785284	0.311828
chr16	2079393	rs2073641	0.231183
chr16	2081377	rs7203846	0.236559
chr16	2081503	rs2238373	0.252688
chr16	2085680	rs2516781	0.236559
chr16	2201270	rs36234	0.408602
chr16	2216073	rs8062006	0.467742
chr16	2237549	rs26835	0.419355
chr16	2241484	rs26831	0.451613
chr16	2244531	rs26828	0.483871
chr16	2245285	rs258291	0.451613
chr16	2247362	rs26873	0.494624
chr16	2248017	rs30995	0.478495
chr16	2249376	rs26868	0.483871
chr16	2250731	rs26866	0.489247
chr16	2253773	rs26865	0.489247
chr16	2256326	rs27699	0.483871
chr16	2256461	rs26863	0.483871
chr16	2257105	rs26862	0.473118
chr16	2260567	rs26857	0.419355
chr16	2262113	rs1126	0.413978
chr16	2263146	rs26849	0.419355
chr16	2263516	rs26848	0.446237
chr16	2270113	rs1640778	0.354839
chr16	2274300	rs30988	0.483871
chr16	2280277	rs27382	0.494624
chr16	2285357	rs26840	0.392473
chr16	2294890	rs26845	0.435484
chr16	2305539	rs155243	0.387097
chr16	2323394	rs12599229	0.397849
chr16	2324069	rs150925	0.435484
chr16	2324303	rs161427	0.44086
chr16	2328650	rs150929	0.446237
chr16	2329261	rs2302035	0.413978
chr16	2330169	rs150926	0.446237
chr16	2332577	rs2238464	0.456989
chr16	2336394	rs2014467	0.456989
chr16	2337993	rs313909	0.494624
chr16	2345388	rs17183533	0.456989
chr16	2348657	rs2240523	0.494624
chr16	2349760	rs4787273	0.456989
chr16	2353151	rs12597115	0.387097
chr16	2358760	rs323073	0.349462
chr16	2360099	rs323072	0.349462
chr16	2364051	rs323069	0.376344
chr16	2365288	rs11867129	0.311828
chr16	2368142	rs4786271	0.327957
chr16	2368169	rs4787277	0.327957
chr16	2512523	rs3810794	0.327957
chr16	2779236	rs3094481	0.27957
chr16	2781843	rs1981539	0.467742
chr16	2781959	rs2040700	0.462366
chr16	2785106	rs3112674	0.435484
chr16	2785158	rs3094472	0.435484
chr16	2788024	rs3094788	0.27957
chr16	5035023	rs12596115	0.5
chr16	5527411	rs8061285	0.5
chr16	7985576	rs11865266	0.5
chr16	8308049	rs13332089	0.5
chr16	8336315	rs1010114	0.5
chr16	9783361	rs1420047	0.5
chr16	11533792	rs4628985	0.5
chr16	12749495	rs1713482	0.5
chr16	12952497	rs11645884	0.5
chr16	13814182	rs179603	0.5
chr16	19353081	rs2097266	0.5
chr16	19357586	rs6497348	0.5
chr16	20680152	rs16970500	0.5
chr16	21211278	rs11074489	0.5
chr16	22887302	rs7186170	0.5
chr16	23307915	rs2887481	0.5
chr16	24375802	rs11860503	0.5
chr16	24377112	rs12599810	0.5
chr16	24704219	rs12919339	0.5
chr16	24704418	rs9922232	0.5
chr16	25607731	rs803983	0.5
chr16	27024646	rs1515885	0.5
chr16	29328430	rs749809	0.5
chr16	31575186	rs7192364	0.5
chr16	50900311	rs7199660	0.5
chr16	57695604	rs2290177	0.5
chr16	59147942	rs4238802	0.5
chr16	60649366	rs7205961	0.5
chr16	63590062	rs11864280	0.5
chr16	64051063	rs755702	0.5
chr16	68727069	rs6499193	0.5
chr16	68728976	rs3785135	0.5
chr16	68749663	rs8059194	0.5
chr16	68801077	rs4783676	0.5
chr16	77922004	rs12449148	0.5
chr16	77925989	rs11644674	0.5
chr16	78115674	rs16947096	0.5
chr16	78869460	rs4888854	0.5
chr16	79316815	rs8054578	0.5
chr16	79655072	rs410059	0.5
chr16	82816475	rs16958619	0.5
chr16	83339445	rs11149556	0.5
chr16	86491796	rs9931550	0.5
chr16	86627442	rs1424018	0.5
chr16	86629141	rs4843176	0.5
chr16	86694977	rs414347	0.5
chr16	86744059	rs11117204	0.5
chr16	87157179	rs12934954	0.5
chr17	999278	rs873168	0.5
chr17	1317761	rs877230	0.5
chr17	1327715	rs11655449	0.5
chr17	1667674	rs12450371	0.5
chr17	2815162	rs8071519	0.5
chr17	8014308	rs3027208	0.5
chr17	9312566	rs7215204	0.5
chr17	11327616	rs176096	0.5
chr17	14263289	rs9901137	0.5
chr17	14534400	rs2191194	0.5
chr17	14535081	rs7503362	0.5
chr17	14535140	rs7503402	0.5
chr17	14536245	rs8064430	0.5
chr17	19387538	rs2428585	0.5
chr17	26021265	rs9891797	0.5
chr17	26206896	rs4796206	0.5
chr17	29943842	rs375085	0.5
chr17	31561513	rs319767	0.5
chr17	31682024	rs17249181	0.5
chr17	32281329	rs12951920	0.5
chr17	33433820	rs936656	0.5
chr17	35002306	rs211984	0.5
chr17	35502949	rs8073074	0.5
chr17	42607368	rs11079199	0.5
chr17	47210429	rs7207842	0.5
chr17	48124348	rs199144	0.38172
chr17	48124582	rs16948609	0.327957
chr17	48128226	rs199141	0.392473
chr17	48131195	rs9895410	0.397849
chr17	48131460	rs9890077	0.397849
chr17	48132643	rs4794094	0.397849
chr17	48135567	rs199147	0.231183
chr17	48140796	rs16948627	0.284946
chr17	48142693	rs878071	0.333333
chr17	48144214	rs879926	0.333333
chr17	48145094	rs880043	0.327957
chr17	48149386	rs2269772	0.301075
chr17	48151353	rs2285524	0.33871
chr17	48155425	rs2230392	0.301075
chr17	48155771	rs16948648	0.22043
chr17	48157501	rs2301625	0.306452
chr17	48157608	rs1107439	0.317204
chr17	48158049	rs756847	0.424731
chr17	48159201	rs875511	0.225806
chr17	48161756	rs11079894	0.225806
chr17	48166980	rs3744538	0.322581
chr17	48167298	rs2078864	0.435484
chr17	48168385	rs7217554	0.247312
chr17	48168630	rs7218591	0.483871
chr17	48169856	rs3785922	0.344086
chr17	48171778	rs3809762	0.392473
chr17	48173165	rs2269769	0.344086
chr17	48173597	rs3785921	0.344086
chr17	48173887	rs11871404	0.344086
chr17	48174213	rs4794096	0.451613
chr17	48176844	rs10491147	0.344086
chr17	48177894	rs3826437	0.392473
chr17	48178713	rs3785919	0.397849
chr17	48180597	rs11079895	0.354839
chr17	48187669	rs705966	0.360215
chr17	48187884	rs1063647	0.446237
chr17	48189024	rs2239953	0.397849
chr17	48193184	rs2293534	0.236559
chr17	48195818	rs739500	0.38172
chr17	48208274	rs847682	0.462366
chr17	48211533	rs11365	0.462366
chr17	48224075	rs847680	0.38172
chr17	48229441	rs847687	0.494624
chr17	48241732	rs2586471	0.413978
chr17	48243736	rs2412299	0.419355
chr17	48244531	rs12939159	0.489247
chr17	48246162	rs16948744	0.424731
chr17	48246231	rs2696296	0.44086
chr17	48255183	rs12945599	0.489247
chr17	48260429	rs748075	0.494624
chr17	48280356	rs2269336	0.403226
chr17	48285769	rs16970089	0.231183
chr17	48288396	rs2246839	0.413978
chr17	48290061	rs1569117	0.462366
chr17	48290686	rs2103273	0.360215
chr17	48291281	rs1881142	0.473118
chr17	48292725	rs1406012	0.376344
chr17	48293081	rs2696278	0.376344
chr17	48293767	rs2586503	0.376344
chr17	48297769	rs4794111	0.365591
chr17	48298966	rs1000068	0.376344
chr17	48300826	rs12945422	0.365591
chr17	48305312	rs2586431	0.462366
chr17	48305968	rs12600690	0.360215
chr17	48309443	rs11079899	0.360215
chr17	48312829	rs4794119	0.365591
chr17	48313353	rs2696298	0.38172
chr17	48316230	rs11079902	0.344086
chr17	48316872	rs1881140	0.344086
chr17	48317481	rs10853113	0.333333
chr17	48317865	rs2586440	0.33871
chr17	48318328	rs2463496	0.311828
chr17	48320568	rs12951961	0.311828
chr17	48326013	rs2920417	0.284946
chr17	48326312	rs8082154	0.33871
chr17	48327247	rs2586469	0.268817
chr17	48327844	rs9893817	0.284946
chr17	48328413	rs4794122	0.33871
chr17	48333840	rs11653770	0.322581
chr17	48336094	rs11650396	0.317204
chr17	48337828	rs1881139	0.365591
chr17	48339042	rs4794123	0.344086
chr17	48339421	rs4794124	0.311828
chr17	48339586	rs2586458	0.247312
chr17	48339882	rs2696261	0.376344
chr17	48341158	rs11079905	0.38172
chr17	48342486	rs12948932	0.274194
chr17	48343386	rs1881138	0.387097
chr17	48347817	rs4793645	0.274194
chr17	48349450	rs2696259	0.204301
chr17	48351042	rs7221964	0.268817
chr17	48352739	rs12936534	0.301075
chr17	48354420	rs1881144	0.301075
chr17	48354633	rs6504641	0.306452
chr17	48356996	rs7221526	0.327957
chr17	48357300	rs1969513	0.451613
chr17	48357416	rs1969512	0.408602
chr17	48357941	rs2586461	0.263441
chr17	48358419	rs2254177	0.284946
chr17	48359421	rs728230	0.284946
chr17	49886915	rs12601680	0.5
chr17	51816508	rs2940634	0.5
chr17	54828253	rs11079256	0.5
chr17	55277929	rs7222971	0.5
chr17	56485358	rs1476596	0.5
chr17	57599128	rs16943635	0.5
chr17	69074425	rs7215998	0.5
chr17	69653253	rs4531770	0.5
chr17	69677808	rs12451447	0.5
chr17	71499834	rs1994162	0.5
chr17	71501036	rs8069114	0.5
chr17	71502308	rs12150205	0.5
chr17	71503636	rs9895895	0.5
chr17	72056478	rs1457826	0.5
chr17	73444647	rs6501798	0.5
chr17	73626983	rs9896073	0.5
chr17	75251646	rs12938395	0.5
chr17	76144087	rs4789541	0.5
chr17	77262956	rs4789979	0.5
chr17	78939857	rs1062935	0.5
chr18	100779	rs9709703	0.5
chr18	100977	rs17842114	0.5
chr18	415105	rs722725	0.5
chr18	415401	rs1940436	0.5
chr18	426016	rs2621203	0.5
chr18	456539	rs7234080	0.5
chr18	1936530	rs958033	0.5
chr18	1937131	rs6505971	0.5
chr18	2171934	rs513639	0.5
chr18	2189068	rs650363	0.5
chr18	2194902	rs647879	0.5
chr18	2341382	rs16943088	0.5
chr18	2504060	rs9958699	0.5
chr18	2777923	rs3213926	0.5
chr18	2780459	rs10502306	0.5
chr18	2793800	rs12326293	0.5
chr18	2798730	rs10432137	0.5
chr18	2798816	rs10432138	0.5
chr18	3018467	rs12458507	0.5
chr18	3192682	rs8091916	0.5
chr18	3192760	rs4798072	0.5
chr18	3248264	rs1056088	0.5
chr18	3252924	rs717183	0.5
chr18	3324419	rs1662304	0.5
chr18	3577367	rs12954168	0.5
chr18	3588174	rs7234707	0.5
chr18	3987409	rs8096794	0.5
chr18	4059105	rs12457289	0.5
chr18	4080734	rs8094832	0.5
chr18	4441785	rs8089066	0.5
chr18	4444254	rs12606923	0.5
chr18	5017428	rs7235238	0.5
chr18	5132226	rs292347	0.5
chr18	5742206	rs4798405	0.5
chr18	5909892	rs12961188	0.5
chr18	5945376	rs11662696	0.5
chr18	5946594	rs8088586	0.5
chr18	5946628	rs8087674	0.5
chr18	5946639	rs8087681	0.5
chr18	5955554	rs719153	0.5
chr18	5960388	rs7231876	0.5
chr18	6474233	rs4798446	0.5
chr18	6474248	rs4798447	0.5
chr18	6474641	rs6506396	0.5
chr18	6567538	rs11664790	0.5
chr18	6568628	rs7245316	0.5
chr18	6651778	rs8093078	0.5
chr18	7148018	rs2376800	0.5
chr18	7148728	rs4798537	0.5
chr18	8511382	rs7233905	0.5
chr18	8522131	rs11081391	0.5
chr18	8692920	rs670454	0.5
chr18	8734995	rs8095514	0.5
chr18	8769263	rs624193	0.5
chr18	8769307	rs624112	0.5
chr18	8789077	rs9966269	0.5
chr18	8984632	rs9948418	0.5
chr18	9957573	rs29068	0.5
chr18	10426035	rs206501	0.5
chr18	10426084	rs12965342	0.5
chr18	10448334	rs2847350	0.5
chr18	10585538	rs1545251	0.5
chr18	10589464	rs8093189	0.5
chr18	10594362	rs4797444	0.5
chr18	10622599	rs1561872	0.5
chr18	11218205	rs1027799	0.5
chr18	11583447	rs4797559	0.5
chr18	11892845	rs3974590	0.5
chr18	12676764	rs4797700	0.5
chr18	12721268	rs2847255	0.5
chr18	12722888	rs1941074	0.5
chr18	12731148	rs4331395	0.5
chr18	13094801	rs576144	0.5
chr18	14105853	rs8094412	0.5
chr18	20001349	rs12953322	0.5
chr18	20003404	rs948383	0.5
chr18	20006960	rs948384	0.5
chr18	20106913	rs178012	0.5
chr18	20477934	rs12962334	0.5
chr18	21759593	rs12604451	0.5
chr18	21930017	rs7244110	0.5
chr18	21937388	rs8091324	0.5
chr18	21938221	rs7241075	0.5
chr18	21968829	rs623957	0.5
chr18	21970055	rs17187528	0.5
chr18	22194488	rs746623	0.5
chr18	22194691	rs2018060	0.5
chr18	22194998	rs746625	0.5
chr18	22195807	rs12455757	0.5
[truncated: 3,269 more rows]
